# Supplementary material for: Emulsive Liquid–Liquid Microextraction for the Determination of Phthalic Acid Esters in Environmental Water Samples
Source: Molecules. 2024 Dec 14;29(24):5908. doi: 10.3390/molecules29245908 (PMC11679983; doi:10.3390/molecules29245908)
Supplement: Supplementary file 1 [file molecules-29-05908-s001.zip]

Archive with 1 entries (1 files):
- molecules-3343256-supplementary.pdf
